# Supplementary material for: Integrating GWAS-guided markers preselection with genomic selection enhances prediction of pulpwood-related traits in slash pine (Pinus elliottii Englem.)
Source: BMC Plant Biol. 2026 May 28;26:1271. doi: 10.1186/s12870-026-09114-4 (PMC13411155; doi:10.1186/s12870-026-09114-4)
Supplement: Supplementary file 1 — Supplementary Material 1. [file 12870_2026_9114_MOESM1_ESM.xlsx]

## Sheet: Table S1
Meaning of the fibre traits
1. FL: Fiber length describes the longitudinal dimension of a single fiber. 2. FW:Fiber width represents the average transverse dimension of the fiber. 3. FLWR: The fiber length-to-width ratio describes the proportional relationship between fiber length (FL) and fiber width (FW) 4. CI: Curl index quantifies the degree of curvature along the fiber’s length. Higher curl values indicate more curved …
ID	CC	HC	LC	DBH	BWD	CI	TKA	KI	FL	FW	FLWR	PFF	Fam	Block
1-1	46	21.7	30.4	35.68	0.546858	0.0315182	4.60919	0.159604	2.11234	35.1695	60.0619	91.7986	8-131	C3
1-2	55.6	23.6	27.8	32.56	0.598812	0.030861	5.61886	0.181854	2.16721	35.125	61.7001	106.896	8-131	C3
1-3	44.8	22.3	31.1	31.96	0.512059	0.025878	3.33273	0.12267	2.29496	34.0364	67.4266	115.45	8-131	C3
1-4	42.1	24.8	24.1	30.27	0.468053	0.049797	7.71482	0.185271	2.52463	37.9305	66.5592	102.893	8-131	C3
1-5	39.8	24.5	26.8	36.51	0.603378	0.0235	4.03823	0.121749	2.53326	42.9077	59.0398	84.5952	8-131	C3
1-6	45.6	24.1	32.5	25.89	0.482455	0.032095	4.30026	0.118725	2.44137	32.2524	75.6958	99.0829	8-131	C3
10-1	58.7	10	32.3	34.55	0.468654	0.032063	5.61688	0.324923	2.09332	38.0546	55.0085	80.8344	0-187	C3
100-1	53.7	17.4	26.9	31.03	0.58636	0.0326712	5.51178	0.253529	2.25883	38.5028	58.6665	86.7113	Ⅱ-101	C4
100-2	55.1	16.3	28.6	32.42	0.527393	0.029158	4.84649	0.199494	2.14622	39.345	54.5486	81.0343	Ⅱ-101	C4
100-3	61.9	9.01	26.9	34.73	0.537051	0.040056	6.84355	0.212116	2.15485	39.1619	55.0241	84.6957	Ⅱ-101	C4
100-4	58.9	10.5	28.5	32.59	0.496398	0.028492	4.63228	0.171396	2.1872	39.3453	55.5898	65.5346	Ⅱ-101	C4
100-5	63.8	8.55	28.6	33.05	0.673517	0.024696	5.42394	0.100909	2.55442	38.2399	66.8	85.9825	Ⅱ-101	C4
100-6	51.3	14.3	27.5	22.8	0.580704	0.029392	5.96345	0.127097	2.12505	39.6973	53.5314	93.6072	Ⅱ-101	C4
101-1	58.4	10.2	29.4	25.8	0.419434	0.0360959	5.49283	0.143549	2.37454	38.1511	62.2403	90.5352	3-1	C4
101-2	57.9	13	27.1	23.41	0.472152	0.032769	4.16595	0.188383	1.95	35.3588	55.1489	72.5642	3-1	C4
101-4	43.7	23.2	25.1	27.36	0.435979	0.03398	4.67486	0.118355	2.33656	37.4011	62.4729	83.9002	3-1	C4
101-6	51.5	19.9	26.6	27.74	0.487281	0.043437	6.03093	0.183807	2.49411	39.4089	63.288	77.2734	3-1	C4
102-5	57.2	17.7	33.1	25.3	0.572256	0.033792	5.95057	0.111742	2.23152	38.8487	57.4413	82.4527	0-636	C4
102-6	43.5	22.1	27.4	28.54	0.590952	0.038887	6.25015	0.16919	2.22681	39.2953	56.6686	78.0626	0-636	C4
103-1	55.8	18.7	31.5	25.3	0.522225	0.037749	6.49568	0.174663	2.27047	39.166	57.9705	94.4917	CK3	C4
103-2	51	21.3	25.7	21.7	0.474413	0.031995	4.53284	0.140203	2.21744	38.9332	56.9549	61.8054	CK3	C4
103-3	51.5	15.1	31.5	18.08	0.493053	0.04268	7.75301	0.282559	1.90398	38.4025	49.5796	82.9169	CK3	C4
104-1	53.8	13.8	30.5	26.44	0.461036	0.0322579	5.86749	0.169411	2.32234	37.0997	62.5972	110.507	Ⅱ-90	C4
104-2	43.5	16.2	32.5	22.29	0.51751	0.03701	6.07784	0.185933	2.50625	39.0729	64.143	85.6096	Ⅱ-90	C4
104-4	58.4	10.6	30	28.61	0.476804	0.030129	6.50593	0.131283	2.09991	43.5727	48.1932	89.8501	Ⅱ-90	C4
104-5	55.2	12.2	30.6	22.09	0.494847	0.022768	6.72651	0.115385	2.23172	45.9955	48.5203	114.986	Ⅱ-90	C4
104-6	55.7	13.3	29	28.32	0.491589	0.036795	6.73355	0.166671	2.57544	44.3211	58.1088	129.779	Ⅱ-90	C4
105-3	55	18.1	32	36.74	0.44171	0.0344658	5.74616	0.171795	2.29343	37.355	61.3955	84.8372	0-1027	C4
109-4	51.3	18.1	28.7	30.3	0.521568	0.0369112	5.17567	0.073657	2.19111	37.1624	58.9604	91.5255	0-373	C4
109-5	53.1	13.1	31.9	32.52	0.494808	0.035724	6.34437	0.190975	2.14277	37.9634	56.4429	99.6468	0-373	C4
11-2	41.5	16	34.8	25.95	0.521863	0.047769	8.19973	0.215041	2.18576	39.2955	55.6238	69.3341	CK3	C3
111-3	48.6	14.5	35	33.94	0.436231	0.0340027	5.88409	0.286481	2.11698	37.4308	56.5572	94.9993	7-77	C4
112-5	48.2	15	28.8	22.68	0.456868	0.0358148	6.16409	0.216176	2.34986	39.1293	60.0537	95.5478	Ⅱ-102	C4
113-3	57.9	11.5	28.6	31.93	0.462289	0.0353531	5.51657	0.167392	2.13155	37.0946	57.4626	86.1474	0-510	C4
113-5	50.2	14	27.8	25.25	0.451765	0.025531	4.18953	0.127584	2.13255	35.349	60.3286	81.397	0-510	C4
113-6	54.8	13	30.2	29.78	0.463133	0.035554	5.50488	0.235799	2.22792	36.4882	61.0587	71.982	0-510	C4
114-2	55	16.8	30.3	26.19	0.459425	0.0430932	6.94184	0.252645	2.27776	37.8371	60.199	88.8703	Ⅵ-433	C4
115-1	45.4	22.4	27.2	25.76	0.565685	0.037929	6.30315	0.209617	1.96816	42.6047	46.196	75.0121	10-105	C4
115-3	45.8	23.9	25.3	20.41	0.556588	0.031069	4.32853	0.136886	2.03726	38.6452	52.7168	88.5066	10-105	C4
115-4	55.1	14.4	23.4	27.51	0.510242	0.038572	6.15546	0.16394	2.17116	36.3175	59.7827	118.63	10-105	C4
115-5	58.2	15.8	30	29.44	0.546167	0.035132	4.12605	0.144927	2.08494	40.6207	51.327	96.3888	10-105	C4
116-5	52.1	17.8	28.2	23.01	0.583922	0.0413378	6.19516	0.162659	2.07651	38.221	54.3291	72.741	CK1	C4
117-1	46.5	16.9	26.6	27.78	0.501758	0.0267516	4.68765	0.132853	2.18402	39.1838	55.7378	91.734	0-1077	C4
117-2	60.8	8.6	28.5	21.21	0.428234	0.030822	4.01075	0.145834	2.13301	36.253	58.8369	88.5476	0-1077	C4
117-3	63.8	7.95	29.2	22.07	0.468721	0.02919	5.56833	0.214952	2.15773	36.0395	59.8712	89.6379	0-1077	C4
117-4	62.1	10.3	29.6	30.28	0.559454	0.028718	5.20334	0.261106	2.15726	41.5235	51.9527	76.043	0-1077	C4
117-6	51.2	13.2	24.4	23.45	0.54192	0.020879	5.32134	0.236578	1.99117	42.2063	47.177	80.7095	0-1077	C4
118-1	57.3	12.6	28.1	22.26	0.527905	0.0346617	5.41138	0.199926	2.16871	39.0909	55.4785	95.7741	10-73	C4
118-3	45.3	22.6	22.1	23.83	0.579848	0.035118	5.10767	0.176317	2.1674	41.1913	52.6178	98.0846	10-73	C4
118-5	54.4	20.2	27.4	23.7	0.51126	0.035638	4.87805	0.207066	2.04716	39.8453	51.3777	96.2922	10-73	C4
118-6	54.7	15.2	28.1	22.21	0.422024	0.023512	5.24566	0.16181	1.8432	36.7745	50.1216	89.3232	10-73	C4
119-2	56.4	13.3	28.3	33.94	0.5098	0.0393122	7.03197	0.197636	2.34927	39.5827	59.351	80.1309	CK2	C4
119-3	54.1	16.3	27.5	23.69	0.550148	0.04368	8.31753	0.229241	2.52984	37.8575	66.8253	87.5868	CK2	C4
12-1	52.3	14.8	30.9	30.55	0.449262	0.033274	5.53399	0.165598	2.17767	36.692	59.35	81.3246	7-77	C3
120-4	49.9	16.1	27	28.62	0.504993	0.0347197	5.3191	0.196231	2.1692	38.2317	56.7383	80.4219	CK4	C4
120-6	46.8	23.6	22.6	27.37	0.508615	0.03411	5.85324	0.224138	1.8619	38.8009	47.986	71.0111	CK4	C4
121-5	53.5	21.7	26.8	32.28	0.521783	0.0315708	3.46457	0.227754	2.07589	35.3584	58.7099	108.002	0-609	C4
122-1	47.1	23	28	34.78	0.502857	0.0338652	4.9831	0.262214	2.17398	36.8366	59.0169	92.1048	11-6	C4
122-2	53.2	17.7	29.2	33.7	0.597732	0.038708	4.16389	0.119939	2.35071	35.0307	67.1042	119.512	11-6	C4
122-3	44	27.8	23.2	38.61	0.561191	0.033207	4.39358	0.202548	2.2749	36.3143	62.6447	114.455	11-6	C4
122-6	47.4	26.9	22.6	36.83	0.58569	0.034955	4.96263	0.132494	1.86513	34.7154	53.7264	88.7212	11-6	C4
123-3	57.1	11.5	29.4	20.69	0.482373	0.034765	5.87737	0.172829	2.06271	37.5048	54.9984	90.0945	0-464	C4
123-4	52.7	19.9	29.4	18.95	0.470792	0.031456	5.59816	0.121953	1.98547	37.3953	53.0941	106.441	0-464	C4
124-3	44.5	21.6	28	31.87	0.490646	0.0312853	4.84482	0.145096	2.35938	39.0602	60.4038	86.3346	11-26	C4
124-5	56.4	13.6	30	29.65	0.479492	0.028742	4.39461	0.137119	2.56149	37.263	68.741	114.199	11-26	C4
126-2	56	13.3	28.7	27.79	0.410008	0.029991	5.55597	0.114332	2.25273	37.7725	59.6395	92.7873	6-22	C4
126-5	54.3	15.2	28.5	27.66	0.454338	0.031863	4.62324	0.130698	2.26908	37.9416	59.8046	82.9934	6-22	C4
126-6	45.4	26.2	26.4	29.61	0.530182	0.033581	5.99906	0.279103	2.36668	38.0111	62.2629	97.993	6-22	C4
127-1	57.5	13.2	29.3	31.78	0.466085	0.0350353	6.60249	0.220796	1.94749	37.8017	51.5185	82.8671	0-53	C4
128-6	53.2	15.2	27.6	31.65	0.436064	0.031379	5.20782	0.143214	2.26227	38.6021	58.605	100.499	0-187	C4
129-1	57.7	10.3	30	27.56	0.40911	0.030749	4.35684	0.123027	2.24992	40.3435	55.7691	97.8769	8-131	C4
129-5	55.8	11	31.3	20.02	0.501683	0.024285	2.58705	0.100764	1.88459	32.8183	57.425	111.451	8-131	C4
129-6	53	14.3	30.7	22.15	0.481332	0.033753	6.26084	0.182528	2.37113	38.0967	62.2398	112.801	8-131	C4
13-2	54.5	13.4	30.1	28.86	0.479655	0.033578	5.21951	0.127127	2.50495	36.8153	68.0411	91.8982	10-73	C3
130-2	53.9	17	27.2	25.05	0.448772	0.0354691	6.05461	0.368377	2.26705	39.9136	56.7988	78.3304	Ⅱ-325	C4
130-3	57.2	12.6	28.2	26.95	0.441881	0.036662	6.50751	0.205918	2.3826	39.9802	59.5945	83.9145	Ⅱ-325	C4
130-5	53.5	18	24.5	19.72	0.389796	0.033983	5.93272	0.126822	2.3046	38.3191	60.1422	75.4118	Ⅱ-325	C4
133-1	51.3	19.8	28	19.61	0.443142	0.043321	6.67877	0.287286	2.11976	37.9528	55.8525	100.727	7-77	C5
133-4	46.2	23.7	28.2	18.02	0.453285	0.030477	5.62007	0.216251	1.97646	37.7269	52.3886	87.9861	7-77	C5
133-5	45	25.5	24.6	22.53	0.502466	0.02726	5.34211	0.138786	1.8716	37.2251	50.2779	79.6563	7-77	C5
133-6	52.8	12.8	26.4	25.42	0.462747	0.033704	5.78626	0.068775	2.09537	34.52	60.7003	94.1043	7-77	C5
134-1	59.2	11	29.8	24.13	0.494404	0.037901	3.4456	0.118334	1.60778	38.0301	42.2766	56.5714	8-131	C5
134-2	59.9	8.05	30	20.24	0.433001	0.038303	5.12111	0.233579	1.56072	29.1279	53.5818	65.8618	8-131	C5
134-3	52.6	19.7	26.7	24.59	0.517944	0.027254	2.73362	0.155227	1.50043	28.1096	53.3778	69.4109	8-131	C5
134-5	50.1	22.6	24.3	23.05	0.479441	0.033713	6.01825	0.212777	2.09494	39.681	52.7945	79.0084	8-131	C5
135-1	40.9	20	20.5	30.24	0.404349	0.041656	7.24862	0.234514	2.10694	39.8286	52.9001	75.5944	0-636	C5
135-2	58.3	8.14	31.6	29.09	0.509885	0.028009	4.55829	0.174232	2.10873	37.9683	55.5392	79.4946	0-636	C5
135-4	62.9	7.32	28.7	24.37	0.462113	0.038861	5.75422	0.153811	2.18776	39.2767	55.7013	81.5903	0-636	C5
135-6	61.2	7.03	29.7	40.57	0.473377	0.031214	4.94851	0.180144	2.18863	40.511	54.0256	75.3834	0-636	C5
136-1	59.6	8.01	30.4	16.67	0.536743	0.025798	4.33732	0.17905	2.12236	34.0075	62.4086	98.9423	Ⅱ-101	C5
136-3	56.5	9.54	25	20.78	0.566038	0.029902	5.72975	0.119607	2.24979	40.9745	54.9069	64.0564	Ⅱ-101	C5
136-5	59.5	7.42	31.1	19.72	0.572277	0.042034	6.39098	0.15078	2.40048	36.5643	65.651	111.338	Ⅱ-101	C5
136-6	57.5	12	29.5	19.51	0.515102	0.044866	5.45885	0.34111	1.84837	38.8295	47.6022	77.2142	Ⅱ-101	C5
137-1	52.2	20.3	23.4	24.99	0.500849	0.035279	3.31213	0.204723	1.96535	36.8943	53.2699	92.3592	0-609	C5
137-5	52.8	19	26.1	24.77	0.573041	0.026324	3.74091	0.147748	1.90108	35.5455	53.4831	80.4011	0-609	C5
138-3	47.3	25.1	25.7	35.27	0.501967	0.0400145	7.33218	0.176951	2.01695	38.4934	52.3974	89.5993	0-508	C5
138-5	55.2	15.3	27.5	28.33	0.448144	0.038538	6.58373	0.127615	1.99778	42.7134	46.7717	89.208	0-508	C5
138-6	44.1	25.6	28.8	28.44	0.487582	0.045653	7.75141	0.452018	1.93994	39.725	48.8341	94.2316	0-508	C5
139-5	53	15.6	30.4	28.29	0.512095	0.033368	6.0129	0.131115	2.33821	41.7828	55.9611	77.3846	CK2	C5
14-1	57.5	13.3	27.2	28.41	0.524781	0.034484	6.25623	0.197587	2.13968	36.5703	58.5087	79.8357	0-464	C3
140-1	39.2	31	24.9	34.83	0.511032	0.035366	6.14528	0.199352	2.24847	40.5087	55.5058	87.5756	6-22	C5
140-2	43.2	29.1	25.8	29.39	0.487582	0.035594	4.32374	0.152876	2.26923	41.1253	55.1784	96.0414	6-22	C5
140-3	39.6	31	25.5	20.37	0.51311	0.028999	6.06492	0.191685	2.27742	39.9042	57.0722	87.9741	6-22	C5
140-6	56.5	13.4	28.1	24.2	0.470545	0.027496	5.31535	0.220234	2.22826	35.4002	62.9449	85.355	6-22	C5
141-2	52.1	23	28.9	24.89	0.473443	0.046111	7.15783	0.222951	2.17433	40.7254	53.3901	69.8523	Ⅱ-102	C5
141-6	49.2	19.1	29.8	23.62	0.446566	0.024715	2.97985	0.11009	2.36326	36.3963	64.9314	120.224	Ⅱ-102	C5
142-1	48.4	17.9	26.7	22.51	0.478485	0.044612	6.80157	0.227889	2.21946	36.8743	60.1898	84.5295	0-510	C5
142-3	56.5	14.8	31.8	29.2	0.444138	0.044255	5.66621	0.136047	2.25291	39.4073	57.1699	83.2211	0-510	C5
142-5	47.2	22.2	28.7	27.87	0.448011	0.034367	4.06521	0.130863	2.17126	36.4808	59.5181	72.5222	0-510	C5
142-6	48.7	20.2	29.2	22.26	0.473827	0.034351	5.12531	0.210025	1.94185	37.3185	52.0346	64.9392	0-510	C5
143-1	53.4	12.2	27.4	22.18	0.506052	0.039423	6.567	0.198161	2.43044	38.306	63.448	94.3951	7-258	C5
143-2	58.9	13.5	30.6	20.36	0.514525	0.040336	7.16824	0.194446	2.41041	40.9638	58.8423	87.0925	7-258	C5
143-3	54.6	14.1	29.3	18.84	0.561443	0.038401	6.11772	0.265333	2.34162	40.5656	57.7244	82.46	7-258	C5
143-5	43.9	22.2	28	23.05	0.559888	0.040584	7.62114	0.198976	2.6751	36.2821	73.7305	123.32	7-258	C5
143-6	50.1	24.9	27	21.49	0.588873	0.037507	5.6587	0.185933	2.22868	38.4786	57.9199	88.0471	7-258	C5
144-1	49.4	23.7	24.9	24.01	0.483666	0.035133	5.99542	0.116167	2.2172	38.3275	57.8487	78.4168	0-1027	C5
144-2	56	10.8	27.1	23.45	0.48944	0.039457	5.90579	0.159518	2.27142	39.8122	57.0533	76.4072	0-1027	C5
144-4	58.1	11.1	29.8	25.93	0.490934	0.032486	5.18261	0.21883	2.3126	36.9649	62.5619	93.2115	0-1027	C5
144-5	56.9	12.9	28.2	29.52	0.473028	0.030702	5.30743	0.207845	2.36335	35.6165	66.3553	106.833	0-1027	C5
145-1	54.9	14.6	28.5	27.21	0.46216	0.0388164	6.34741	0.200384	2.48601	38.3877	64.7607	100.402	0-1339	C5
145-2	57.7	15.6	29.7	25.96	0.461861	0.04126	6.07874	0.354311	2.38279	38.3032	62.2087	82.3147	0-1339	C5
145-3	56.4	13.5	28	23.13	0.526353	0.038625	6.70841	0.190667	2.28808	39.9468	57.2782	83.6121	0-1339	C5
145-5	52.5	15.9	29.6	25.45	0.516546	0.036723	7.74916	0.258629	2.28262	38.4931	59.2996	102.079	0-1339	C5
145-6	51.2	16.4	30.5	26.01	0.463893	0.037536	5.38024	0.143529	2.32935	36.5761	63.6851	86.2319	0-1339	C5
146-5	51.5	18.2	28.4	20.85	0.456349	0.037957	5.52113	0.242135	2.11805	38.3438	55.2385	71.9259	Ⅱ-296	C5
146-6	62.9	8.84	33.2	21.65	0.47465	0.037364	5.42514	0.19122	1.84938	39.0166	47.3999	54.245	Ⅱ-296	C5
147-3	59.2	9.21	29.5	25.41	0.50134	0.041062	6.75575	0.261892	1.95248	41.7749	46.7382	80.3442	CK3	C5
147-4	57	11.6	28.4	22.82	0.501608	0.026708	4.02715	0.147591	1.98935	38.8479	51.2089	86.7588	CK3	C5
147-5	53.8	13	31.3	24.01	0.476941	0.037141	7.39227	0.229924	2.21646	40.7501	54.3915	77.0996	CK3	C5
147-6	56.7	11.1	30.2	25.1	0.481829	0.043754	6.03217	0.189687	2.10943	39.6878	53.1506	57.5953	CK3	C5
148-2	46.8	17.1	29.2	12.83	0.560495	0.036585	5.04897	0.216102	2.09226	39.2595	53.2932	68.6931	CK1	C5
148-3	57	11	30	15.94	0.562176	0.038776	4.23612	0.139178	1.98211	38.6278	51.313	60.3706	CK1	C5
148-4	56.4	10.8	30.8	12.94	0.567484	0.04068	5.57114	0.108306	2.05686	39.339	52.2856	80.6278	CK1	C5
148-5	56.1	10.5	31.4	17.85	0.618941	0.043984	8.93755	0.243017	2.19451	39.0473	56.2014	78.6743	CK1	C5
149-1	53	13.5	27.4	15.56	0.509704	0.048681	6.72093	0.249782	1.95445	37.8625	51.6196	84.1916	0-464	C5
149-3	60.7	10.5	30.7	15.04	0.518128	0.032582	5.72991	0.195859	2.05636	37.3373	55.0752	99.7918	0-464	C5
149-4	55.9	11.5	30.5	12.26	0.490341	0.024727	5.88771	0.1171	2.07537	37.925	54.7229	95.368	0-464	C5
149-5	54.3	14.9	30.9	15.31	0.486866	0.032701	6.96892	0.230683	2.31031	38.0636	60.696	107.466	0-464	C5
149-6	53.1	14.8	30.2	16.64	0.479323	0.036788	5.2777	0.162585	2.03102	36.1039	56.2548	94.8548	0-464	C5
150-1	53.3	15.3	27.2	22.1	0.48814	0.036034	4.78921	0.331836	2.152	36.817	58.4513	83.8294	0-373	C5
150-2	55	11.8	31.2	20.79	0.514772	0.04022	5.81826	0.152823	2.29271	38.7856	59.1123	73.6501	0-373	C5
150-4	52	14	26	19.99	0.561538	0.037204	4.86698	0.158751	2.16025	35.2935	61.2081	88.4336	0-373	C5
151-1	55.3	14.9	27.8	25.43	0.500955	0.034888	5.68151	0.247015	2.03166	41.5031	48.952	65.4462	0-187	C5
151-3	50.9	18	29.1	20.93	0.509296	0.03004	5.54214	0.179544	2.16846	37.1787	58.3254	74.1526	0-187	C5
151-5	47.5	20.1	30.5	21.88	0.540787	0.031714	5.56999	0.17497	2.00168	36.3446	55.0749	88.7483	0-187	C5
152-1	49.9	17.4	30.8	25	0.44475	0.0327264	5.06432	0.187753	2.04771	37.8578	54.0895	78.4725	8-47	C5
152-2	52.4	12.8	33	19.6	0.435616	0.02328	4.10789	0.143821	2.05588	35.8092	57.4121	94.6375	8-47	C5
152-3	54.6	12.4	34.1	19.49	0.50624	0.043211	7.47237	0.241913	2.11149	39.4343	53.5445	60.5988	8-47	C5
152-4	49.5	13.6	32	22.04	0.569583	0.030348	5.29144	0.180012	2.28333	36.5866	62.4089	97.4259	8-47	C5
152-5	53.5	13.9	30.7	26.12	0.425744	0.032055	4.69223	0.161209	2.03959	36.0468	56.5819	73.6181	8-47	C5
152-6	56.9	8.72	32.5	29.67	0.484601	0.03739	6.25715	0.221955	1.90736	40.5693	47.0149	53.8778	8-47	C5
153-1	58.1	9.13	30.8	19.84	0.456683	0.056286	8.24121	0.266667	1.65491	37.4571	44.1816	49.3635	8-49	C5
153-2	53	15.3	29.8	19.29	0.450984	0.024673	2.70667	0.108625	1.78013	33.8062	52.6568	91.4932	8-49	C5
153-3	48	15.5	31.7	16.49	0.498346	0.023751	3.54492	0.136997	2.0805	39.9776	52.0415	79.8728	8-49	C5
153-5	49.2	14.3	34.7	17.71	0.478397	0.02178	2.69956	0.102059	2.03645	34.7518	58.5997	104.566	8-49	C5
154-1	47.6	20.4	30.1	22	0.447274	0.039871	6.41453	0.239689	2.11066	42.7661	49.3536	70.3078	10-73	C5
154-2	52.6	18	33.5	17.64	0.457093	0.029808	6.45439	0.156724	2.31774	38.7388	59.8301	122.911	10-73	C5
154-6	43.3	22.9	31	19.64	0.523216	0.035231	5.79956	0.312941	2.28637	40.3071	56.7238	97.6813	10-73	C5
155-3	47.2	20.3	30.7	20.09	0.481333	0.034052	6.74958	0.162077	1.9268	37.0252	52.0403	76.1125	0-53	C5
155-6	47.7	18.2	33.3	22.86	0.500717	0.035582	8.49461	0.317187	1.92124	38.8063	49.5085	97.2418	0-53	C5
156-1	56.8	11.9	31.4	26.05	0.502645	0.029421	5.80086	0.22562	2.1351	38.8326	54.9821	81.0142	0-1077	C5
156-5	55	12.7	30.3	22.16	0.441308	0.021368	5.03386	0.230312	1.87407	41.8507	44.78	61.3273	0-1077	C5
156-6	49.3	19.6	27.1	20.44	0.501961	0.029152	4.8923	0.172654	2.23933	38.0843	58.7992	98.2987	0-1077	C5
157-5	49.7	19.2	31.2	24.67	0.422451	0.035507	5.96193	0.144695	2.20026	46.3132	47.5084	60.8745	Ⅱ-325	C5
157-6	55.4	11.3	31.3	26.83	0.39463	0.039726	7.12448	0.246504	2.24201	47.0845	47.6167	64.1974	Ⅱ-325	C5
158-1	50	19.6	25.8	19.14	0.484652	0.01926	5.06472	0.101806	2.12772	44.0814	48.268	86.7673	Ⅱ-90	C5
158-2	43.6	28.1	26.4	20.98	0.493869	0.048635	5.73689	0.226675	2.62615	40.3703	65.0514	95.4525	Ⅱ-90	C5
158-4	44.7	26.9	29.6	19.84	0.489005	0.036352	5.40164	0.146715	2.01899	36.8856	54.7367	99.3875	Ⅱ-90	C5
159-1	38.8	29.5	25.8	21.42	0.51296	0.0332887	6.12935	0.261554	2.15668	38.8851	55.4627	97.0579	8-126	C5
159-2	49.4	16.4	31.4	24.46	0.421665	0.02451	5.67416	0.131496	2.16339	40.593	53.2947	101.788	8-126	C5
159-3	55.2	14.1	28.6	28.13	0.448966	0.038018	6.66316	0.252641	1.90609	40.4999	47.0641	79.3113	8-126	C5
159-4	55.7	12.4	31	26.96	0.455387	0.033985	4.98507	0.166011	2.11372	40.2288	52.5425	84.6338	8-126	C5
159-5	44.7	24.2	29.2	24.64	0.462524	0.047604	8.89732	0.300035	1.91856	39.9214	48.0584	63.149	8-126	C5
16-1	51.4	12.9	27.7	29.37	0.468062	0.031182	5.98654	0.184283	1.95541	39.1826	49.9051	85.8855	0-53	C3
16-3	56.2	12.3	29.5	20	0.443232	0.028108	6.25378	0.140504	1.91014	36.7826	51.9306	89.1774	0-53	C3
160-1	51.5	15.4	29.1	27.73	0.475471	0.032935	6.23407	0.237279	1.91551	37.2218	51.462	84.4609	11-6	C5
160-2	53.1	13.8	33.2	28.13	0.477465	0.028739	5.5592	0.200702	2.28495	38.3645	59.5589	91.4863	11-6	C5
160-3	47.4	20.2	30.6	22.21	0.528159	0.037128	6.89648	0.231032	1.94005	37.1842	52.1742	73.1733	11-6	C5
160-4	53.2	17.2	33.7	23.85	0.437922	0.028933	4.87332	0.218814	2.48198	37.8501	65.5739	170.69	11-6	C5
160-5	48.7	16.7	32.8	25.5	0.528394	0.032186	3.13736	0.106855	2.14257	39.9648	53.6114	92.0589	11-6	C5
160-6	51	10.9	31.1	29.26	0.496922	0.036253	5.34353	0.142709	2.25606	38.89	58.0113	85.1334	11-6	C5
161-3	51.8	12.7	33.6	21.21	0.503309	0.027206	4.67865	0.15434	2.26697	40.4451	56.0506	79.867	11-26	C5
161-5	59.3	11.4	32.3	23.87	0.519225	0.037908	5.4612	0.226418	2.24968	39.4725	56.9936	86.538	11-26	C5
162-1	47.7	20.8	29.6	26.85	0.51347	0.041889	7.21871	0.215239	2.13801	39.632	53.9465	83.5165	Ⅵ-433	C5
162-2	47.9	18.2	34.1	19.07	0.495943	0.039735	7.0851	0.232659	2.07482	37.0754	55.9622	75.8355	Ⅵ-433	C5
162-3	48.4	20.4	29.3	24.49	0.492977	0.032942	7.24414	0.159789	2.19957	36.8249	59.7304	94.4047	Ⅵ-433	C5
162-4	59.3	9.64	29	22.91	0.409763	0.040886	6.24913	0.277124	2.14183	38.9953	54.9253	85.7847	Ⅵ-433	C5
162-5	62.1	8.28	28.6	23.53	0.450292	0.050325	7.22858	0.15662	2.17291	38.0241	57.1457	70.6602	Ⅵ-433	C5
162-6	59.3	10.9	26.8	20.66	0.468398	0.052096	7.33062	0.349507	2.05716	41.2665	49.8508	63.0491	Ⅵ-433	C5
163-2	53.3	10.4	29.3	18.32	0.574829	0.038777	5.37349	0.136096	2.06497	38.6884	53.3743	91.1841	10-105	C5
163-3	55.5	9.68	32.9	16.8	0.519057	0.035016	6.00145	0.26491	2.13931	38.6406	55.3643	100.27	10-105	C5
163-6	60.9	11.1	30.9	18.91	0.574149	0.035872	6.22632	0.285931	2.00934	40.0185	50.2102	88.6088	10-105	C5
164-1	58.5	13.6	30.9	23.33	0.459881	0.036296	6.31417	0.232449	2.22581	36.5003	60.9806	106.393	3-1	C5
164-2	52.2	17.1	28.7	23.47	0.472008	0.028252	4.96722	0.198416	2.56557	39.3952	65.124	120.322	3-1	C5
164-3	51.3	18.5	28.2	26.38	0.459083	0.035853	5.13864	0.191208	2.25052	37.1193	60.6294	92.4399	3-1	C5
164-4	54.2	9.11	29.8	24.17	0.440152	0.032416	5.9227	0.189361	2.15128	40.7863	52.7453	90.0569	3-1	C5
164-5	61.9	4.67	31.4	25.86	0.487588	0.035942	7.49604	0.241111	2.34615	40.4588	57.9886	103.11	3-1	C5
164-6	65.9	4.23	29.8	25.36	0.492798	0.04108	6.38549	0.167676	2.30628	38.6985	59.5962	68.4746	3-1	C5
165-1	55.9	13.6	31.5	14.63	0.487099	0.042522	6.3983	0.25121	1.79862	43.2737	41.5639	55.3262	CK4	C5
165-2	53.9	14	30.1	17.28	0.509009	0.031148	4.99772	0.098317	2.32423	37.8505	61.4055	77.0073	CK4	C5
165-3	47.4	18.4	29.2	18.43	0.527681	0.033903	5.28708	0.175258	2.10263	40.8346	51.4915	77.0073	CK4	C5
165-4	57.3	10.3	30.4	16.49	0.499154	0.032656	5.81065	0.332234	1.93768	37.929	51.0871	82.0695	CK4	C5
165-5	53.7	13.5	30.9	22.21	0.510327	0.031626	5.21959	0.153558	2.34991	38.737	60.6631	65.8718	CK4	C5
165-6	52.8	14	31.3	22.18	0.476499	0.039198	6.21023	0.19879	2.39691	39.3773	60.8703	72.9984	CK4	C5
166-2	48.6	18.5	23.9	29.53	0.532376	0.026017	4.67474	0.155577	1.96701	36.6444	53.6785	80.5207	10-105	C2
168-2	52.6	16.9	28.5	23.94	0.43697	0.028765	5.33152	0.104737	2.18797	42.5264	51.4498	100.394	Ⅱ-325	C2
168-3	59.7	11.4	28.8	28.91	0.485302	0.045347	6.94234	0.247885	2.34907	39.8949	58.8814	64.8544	Ⅱ-325	C2
169-1	53.3	13.5	31.3	27.39	0.442791	0.032294	6.08296	0.184655	2.00255	36.6444	54.6482	87.7332	0-187	C2
17-1	47.7	22.8	27.6	33.2	0.467306	0.034402	3.41169	0.099443	2.22183	34.2154	64.9365	69.0724	0-1339	C3
17-5	40.1	23.2	21.9	27.44	0.461858	0.037771	5.99561	0.206351	2.23767	37.4458	59.7576	91.9108	0-1339	C3
170-2	53.8	13.9	29.4	31.12	0.467429	0.047215	6.35087	0.184924	2.07812	39.3074	52.8685	81.6061	8-47	C2
171-1	47.1	21.6	29.9	27.66	0.512592	0.029903	5.15791	0.193755	2.25109	29.8295	75.4654	84.6778	6-22	C2
171-3	52.9	20.2	29.9	32.28	0.490129	0.030626	5.5388	0.150527	2.24851	36.9393	60.8704	149.538	6-22	C2
172-2	51	19	28	27.99	0.434277	0.043245	8.00031	0.171664	2.34947	38.2744	61.385	110.53	Ⅱ-102	C2
173-3	48.7	21.2	28.1	32.51	0.491729	0.028606	5.78871	0.142248	2.37252	37.5181	63.2369	81.6978	0-1027	C2
174-2	48	21.1	29	34.29	0.511841	0.026032	3.18016	0.158028	2.19497	36.7101	59.792	88.963	Ⅵ-433	C2
175-1	45.9	21	31.2	17.45	0.448731	0.036354	6.65491	0.177739	2.27783	37.3688	60.9553	77.2192	7-77	C2
175-3	51	18	29.1	19.95	0.43214	0.037617	5.45519	0.211265	2.29983	32.2147	71.3906	101.243	7-77	C2
175-4	49.4	16.8	31.9	21.83	0.443461	0.0313065	6.1351	0.156145	2.09593	35.5663	58.9303	131.948	7-77	C2
176-1	51.7	17.9	28.4	22.08	0.4158	0.034288	5.77404	0.201529	2.02328	37.6635	53.7198	107.626	10-73	C2
176-3	49.5	20	28.5	17.57	0.440216	0.037885	6.23689	0.191915	2.35999	38.9574	60.5786	102.251	10-73	C2
176-5	45.7	21.3	26	23.42	0.463609	0.03415	5.16031	0.172893	2.04383	36.1183	56.587	132.772	10-73	C2
177-2	52.5	19.6	28.9	26.3	0.483215	0.035995	4.84226	0.109609	2.4925	35.7018	69.8144	101.49	3-1	C2
177-4	52.4	19	26.6	24.48	0.478037	0.032232	5.47952	0.146188	2.50734	37.4363	66.9761	110.135	3-1	C2
177-5	53.3	19.6	30.2	29.07	0.474237	0.026902	3.59147	0.101977	2.26053	36.3684	62.1565	96.6813	3-1	C2
178-1	39.9	23.5	22.6	24.81	0.527409	0.023411	4.45987	0.080667	2.12736	36.64	58.0611	72.1347	0-1077	C2
178-3	52	15.2	28.9	28.69	0.488578	0.025502	4.80964	0.106245	2.21745	39.9665	55.4829	114.132	0-1077	C2
178-6	52.4	15.7	29.9	31.82	0.433205	0.029623	3.14248	0.093158	2.27765	38.662	58.9119	96.0235	0-1077	C2
179-1	55.2	13.4	31.4	28.15	0.527049	0.038762	5.28232	0.066784	2.4392	37.6441	64.7963	95.277	0-1339	C2
179-2	50	19.2	28.9	22.75	0.523227	0.04061	5.80983	0.111813	2.39818	30.6129	78.3388	100.937	0-1339	C2
179-4	51.4	19.9	26.6	22.38	0.450406	0.036112	5.8196	0.170679	2.1951	39.1699	56.0405	113.96	0-1339	C2
18-1	47.8	23.9	29.1	24.98	0.505897	0.033084	6.34719	0.205472	2.3109	33.107	69.801	69.1196	0-1027	C3
180-3	49.6	20.2	28.3	22.68	0.439222	0.022731	5.04015	0.114377	1.94407	38.1358	50.9777	84.6952	0-510	C2
180-5	49.5	18.2	30.4	19.27	0.369337	0.021383	5.41325	0.113776	2.05367	39.358	52.1792	57.9018	0-510	C2
181-1	51.4	18.4	28.2	22.91	0.533474	0.035523	4.28875	0.201393	2.33385	37.9414	61.5121	90.054	11-6	C2
181-2	48	21.7	28.3	27.91	0.475406	0.022674	4.07892	0.11756	2.32222	36.5078	63.609	88.4788	11-6	C2
181-4	52	18.3	27.6	32.43	0.454057	0.037862	4.41045	0.175061	1.80498	35.5384	50.7896	89.1681	11-6	C2
184-1	49.6	22.4	32.1	25.15	0.493405	0.029136	3.7633	0.113822	2.26771	35.3828	64.0908	61.5842	0-609	C2
184-2	45.4	22.5	29.2	24.66	0.452301	0.02763	3.04067	0.089233	2.22822	35.5338	62.7071	136.117	0-609	C2
184-6	56.4	14.7	26.9	22.94	0.439178	0.039485	3.46587	0.216629	2.01708	36.4357	55.3598	123.126	0-609	C2
185-1	53.6	14	30.4	18.94	0.58569	0.037805	4.5462	0.147823	2.39044	36.816	64.9294	107.884	CK4	C2
185-3	52.6	15.4	27	24.23	0.498428	0.036739	4.47796	0.109527	2.07552	38.5695	53.8126	98.0172	CK4	C2
185-5	48.8	20.4	26.9	29.63	0.460168	0.038745	4.27385	0.16105	1.99922	34.0394	58.7325	71.3819	CK4	C2
186-2	51.7	18.2	28.1	22.68	0.469351	0.027114	4.69281	0.15225	2.39255	42.4985	56.2972	92.0652	Ⅱ-90	C2
187-1	53.1	18.6	31.3	28.97	0.489027	0.024855	6.78148	0.122155	1.95103	33.9985	57.3857	94.9256	8-126	C2
187-2	59	10.9	28	29.22	0.521163	0.032439	5.36217	0.169817	2.32555	40.1436	57.9307	98.9157	8-126	C2
187-3	55.7	12.8	31.5	33.2	0.488309	0.032091	4.84469	0.213911	2.14661	38.9208	55.1533	88.1006	8-126	C2
188-4	57.1	12.5	28.4	28.09	0.516667	0.04077	6.60961	0.143747	2.03645	37.2252	54.7061	95.8549	0-508	C2
189-1	54.7	15.6	28.4	22.45	0.478237	0.029119	4.93213	0.145091	2.14282	31.8775	67.2204	91.7996	0-373	C2
189-2	51	16.8	30.2	29.07	0.453908	0.031834	5.00917	0.136498	2.11022	38.6741	54.5642	108.206	0-373	C2
19-1	53.1	15.6	29.3	33.15	0.411744	0.044311	4.43653	0.115242	2.19881	39.1272	56.1965	89.1715	0-373	C3
19-2	53.8	14.5	29.7	28.91	0.481347	0.041244	5.41	0.119677	2.18775	37.5666	58.2365	102.882	0-373	C3
19-4	48.7	16.3	29.1	22.04	0.47596	0.036854	3.95701	0.109823	2.30737	41.0356	56.2286	115.367	0-373	C3
190-3	56.7	11.6	29.7	30.87	0.499776	0.033738	4.22084	0.19244	1.84274	39.6831	46.4365	83.2784	0-464	C2
190-4	56.5	11.7	29.7	27.61	0.436922	0.037728	6.23594	0.244441	2.16897	36.6024	59.2575	64.9553	0-464	C2
192-1	56	13.4	28.9	32.5	0.548797	0.037967	7.02306	0.167544	2.81062	35.2107	79.8231	79.553	8-131	C2
192-4	48	17.6	26.5	32.76	0.524007	0.020179	2.27367	0.088271	1.8104	39.4536	45.8869	116.418	8-131	C2
192-5	52.7	13.7	31.6	25.62	0.461731	0.023818	3.32577	0.198696	1.50185	34.3168	43.7642	70.0179	8-131	C2
193-1	49.3	19.9	28.9	23.64	0.589196	0.029395	4.16477	0.141278	2.1275	39.11	54.3979	59.0477	Ⅱ-101	C2
194-2	53.3	20.1	30.6	26.16	0.456471	0.038038	6.44841	0.155752	2.39436	37.3814	64.0522	94.8326	0-636	C2
194-3	44.1	22.1	25.8	22.79	0.508444	0.032443	6.08437	0.182819	2.25642	38.6147	58.4343	88.2326	0-636	C2
195-2	50.9	20.5	29.1	22.01	0.468949	0.035609	4.3396	0.106931	2.05634	35.9627	57.18	74.8748	0-53	C2
196-2	43.6	21.9	32.8	25.92	0.559483	0.046664	7.18202	0.155936	2.05681	38.8312	52.9678	97.1925	CK1	C2
2-3	43.3	25.4	29.3	24.08	0.466662	0.032278	4.39091	0.112385	2.49733	36.9302	67.6231	100.009	11-6	C3
2-5	45.3	24.4	24.4	33.58	0.59074	0.031188	6.46897	0.250436	1.9228	36.0725	53.3038	95.2724	11-6	C3
20-1	49.3	17.7	27.1	25.3	0.505413	0.043388	5.52867	0.171128	2.24966	37.9771	59.2373	70.5588	0-636	C3
20-4	55	14.6	28.4	32.16	0.505798	0.028765	4.15491	0.127842	2.39664	39.2241	61.1012	77.0368	0-636	C3
23-1	56.8	16.3	28.9	28.54	0.500756	0.049887	6.85326	0.193727	1.98503	37.4696	52.9771	120.087	0-510	C3
23-3	59.7	9.59	31.7	29.82	0.541865	0.041952	5.16343	0.261545	2.39805	36.7965	65.1706	68.0213	0-510	C3
25-2	55.1	15.5	24.4	19.11	0.532222	0.031745	6.62648	0.145676	2.71283	39.4661	68.7383	116.231	Ⅱ-101	C3
26-2	59.2	10	28.7	22.05	0.451569	0.066205	7.89927	0.245864	2.60179	38.5077	67.5655	109.678	3-1	C3
26-5	62.6	10.8	27.5	22.94	0.470801	0.028898	4.02434	0.121547	2.24293	43.7171	51.3054	90.7294	3-1	C3
27-5	57.7	11.6	28.7	23.78	0.47441	0.03855	5.61712	0.132583	2.38672	37.671	63.357	79.7211	Ⅱ-296	C3
3-4	38.9	28.1	22.1	25.34	0.558662	0.040204	7.00482	0.190031	2.44149	38.4326	63.5265	134.096	CK2	C3
3-6	43.9	27.2	27	29.79	0.525463	0.039997	6.79264	0.231125	2.08755	40.2579	51.8544	123.637	CK2	C3
30-3	59.1	11.5	27.4	27.71	0.483133	0.034762	5.08468	0.115337	2.1899	38.6982	56.5892	76.5016	6-22	C3
31-3	50.8	15.4	22.7	25.57	0.585128	0.035228	6.30459	0.102275	2.40895	36.179	66.5843	75.0145	7-258	C3
32-4	50.3	23.4	26	26.1	0.493627	0.060841	9.9983	0.181612	3.24277	34.1686	94.9051	101.618	Ⅵ-433	C3
34-4	49.4	16.7	32.1	34.79	0.474726	0.030853	5.97194	0.114828	1.91589	42.7169	44.8509	92.6815	8-126	C6
34-5	53.4	14.8	32	29.28	0.485136	0.0356833	6.0458	0.344564	2.35383	39.5737	59.4795	72.2547	8-126	C6
34-6	49.9	14.9	33.4	31.2	0.4116	0.043446	6.80135	0.169405	2.20373	40.8206	53.9858	115.378	8-126	C6
36-2	56.1	15.2	26.6	16.09	0.393447	0.028964	5.45222	0.15747	2.3759	38.2724	62.0786	64.7259	Ⅱ-325	C6
37-4	49.6	14.8	33.7	28.4	0.534748	0.034261	6.85946	0.191153	2.12029	34.3627	61.7032	102.762	0-510	C6
38-1	45.9	21.7	30.6	26.38	0.404394	0.042037	7.33478	0.25384	2.26867	41.653	54.4659	112.006	0-1339	C6
38-3	50.9	16.2	35	23.88	0.47109	0.041152	5.8328	0.158803	2.28624	40.7297	56.1318	102.547	0-1339	C6
39-2	52.8	15.8	29.4	33.3	0.480675	0.030091	6.38218	0.264647	2.19455	39.5842	55.4402	87.7951	0-636	C6
39-5	51	16.8	30.3	27.61	0.49371	0.0360511	7.98627	0.247876	2.29536	37.7123	60.8651	76.3204	0-636	C6
4-2	49.7	23	30.4	22.02	0.407931	0.027179	4.65841	0.151326	2.33912	39.0691	59.8714	97.8468	8-126	C3
4-4	58.1	10.6	29.3	28.02	0.485142	0.035927	6.26862	0.187295	2.31253	37.8339	61.1233	89.2597	8-126	C3
4-5	59.6	7.38	31	20	0.462167	0.028131	6.58558	0.122648	2.16088	37.4858	57.6453	127.575	8-126	C3
40-3	44.8	21.3	29	23.03	0.47647	0.023445	4.35259	0.119521	2.22353	40.1876	55.3288	83.1837	0-1077	C6
40-6	52	16.6	32.6	36.33	0.537063	0.022176	2.11348	0.082815	1.86473	36.7568	50.7317	84.3576	0-1077	C6
41-3	54.4	14.2	32.5	27.84	0.446882	0.034011	5.63065	0.254058	2.13876	37.6033	56.8768	76.3066	7-77	C6
42-2	49.8	17.3	30	29.92	0.445293	0.034257	6.43163	0.197025	2.17715	40.8141	53.3431	96.0332	0-373	C6
45-2	53.3	14.8	30	31.98	0.469808	0.03477	7.66593	0.232663	2.41481	38.3502	62.9674	88.4067	Ⅱ-102	C6
47-1	56.5	10.7	30.8	36.56	0.470885	0.032975	5.84147	0.167533	2.26608	36.6882	61.766	135.011	0-1027	C6
49-2	52	14.8	31.3	30.24	0.498108	0.030792	6.00575	0.210371	2.19211	41.0821	53.3593	86.5625	6-22	C6
5-2	62.3	8.4	27.2	27.37	0.545892	0.031887	6.0604	0.181077	2.45532	39.819	61.6619	160.466	CK4	C3
5-3	57.6	9.61	30.8	28.78	0.493546	0.029635	5.76033	0.158878	2.24625	35.6854	62.946	89.3533	CK4	C3
5-5	57	8.67	35.4	30.57	0.470276	0.035856	4.42461	0.104411	2.06533	44.6683	46.237	106.847	CK4	C3
51-2	56.9	12.5	28.6	26.34	0.480782	0.033111	5.3738	0.133343	2.72315	39.3191	69.2579	95.4097	CK3	C6
51-3	63.8	7.13	31	28.62	0.496894	0.042455	7.87828	0.31655	2.409	38.8016	62.0849	157.46	CK3	C6
51-5	58.4	8.03	31.7	32.76	0.455043	0.033056	6.38234	0.195278	2.56604	36.1444	70.9943	139.173	CK3	C6
52-6	57.3	6.68	31.1	33.98	0.459504	0.045409	5.54443	0.227849	2.2167	38.0234	58.2982	88.4153	11-6	C6
53-1	59.9	5.21	32.9	21.04	0.418007	0.037304	4.20505	0.130455	2.35222	41.3427	56.8957	105.64	10-73	C6
55-1	61.2	4.98	31.8	32.74	0.448366	0.045679	7.79085	0.298911	1.91497	39.0508	49.0379	55.309	0-53	C6
6-2	58.7	9.28	28.9	32.59	0.440541	0.033907	6.56366	0.267043	1.97332	42.4198	46.5188	81.7817	0-1077	C3
6-4	51	19.4	24.7	27.53	0.564591	0.023029	4.22583	0.105123	2.21386	36.4227	60.7825	77.4428	0-1077	C3
6-6	57.4	15	29.7	20.02	0.447961	0.025492	4.64996	0.261148	2.09481	41.2575	50.774	115.284	0-1077	C3
67-2	52.8	16	29.3	25.21	0.564711	0.031849	5.02797	0.213531	2.05852	36.014	57.1589	82.1395	10-105	C1
69-6	52.2	16.6	29.2	33.39	0.461919	0.03132	6.27117	0.174697	2.38253	36.5858	65.1217	103.307	8-126	C1
7-3	51	19	32.2	23.21	0.489495	0.035632	5.0619	0.334452	2.09398	39.5141	52.9933	92.8049	10-105	C3
7-5	53.1	10.8	31.1	23.54	0.521847	0.03161	5.82932	0.140188	2.12	37.8645	55.989	81.5392	10-105	C3
70-4	53.5	16.6	28	24.04	0.493705	0.039557	4.44092	0.171041	1.96767	40.5705	48.5001	93.8522	10-73	C1
71-5	54.2	16.7	27.1	26.8	0.575281	0.036675	6.85693	0.219645	2.23926	36.0568	62.1038	63.1632	6-22	C1
72-6	54.6	17.3	30	28.54	0.505175	0.030233	5.01655	0.145584	2.44743	41.9003	58.4108	82.4534	Ⅱ-102	C1
73-3	57.8	15.6	24.5	29.77	0.446799	0.041808	6.07652	0.242729	2.27347	37.7027	60.2999	86.0673	Ⅱ-325	C1
73-5	49.2	19.8	29	16.42	0.370932	0.02846	5.16225	0.192959	2.08753	39.1293	53.3496	81.4346	Ⅱ-325	C1
74-2	42.9	24.2	27	31.4	0.502333	0.032703	6.00386	0.203794	2.11658	43.4378	48.7268	63.024	7-77	C1
78-5	44.5	22.5	26.9	30.67	0.536101	0.030426	4.46302	0.12676	2.29049	40.0068	57.2526	88.0168	Ⅱ-101	C1
78-6	49.6	13.8	29.5	22.15	0.607828	0.038766	6.77223	0.219225	2.4452	35.7885	68.3235	87.9208	Ⅱ-101	C1
79-6	59.9	10.4	28.6	39.64	0.428343	0.033458	6.06223	0.09453	2.17241	38.8112	55.9739	80.495	0-636	C1
8-2	58.7	9.45	29.9	22.5	0.473688	0.025866	4.22187	0.122076	2.63121	37.7378	69.7233	65.7724	8-47	C3
81-6	55.9	12.3	29.9	37.28	0.495971	0.043283	5.60062	0.245897	2.23339	40.8058	54.7322	86.9082	0-1027	C1
83-5	47.1	19.2	32.7	25.9	0.497077	0.03373	6.53161	0.134205	2.51786	37.3668	67.3824	125.361	7-258	C1
85-2	54.6	16.4	31.7	36.91	0.462577	0.039015	5.52508	0.150187	2.32746	42.3783	54.921	109.641	0-1339	C1
85-5	45.8	20.2	29.1	35.54	0.476534	0.040608	7.29249	0.227197	2.38602	35.5226	67.1691	75.8402	0-1339	C1
86-3	55.3	13.2	29.6	30.99	0.455686	0.029754	5.16233	0.142077	2.64907	38.6366	68.5638	90.5328	CK3	C1
87-2	54.2	12.7	34.2	15.36	0.577975	0.029587	4.86736	0.113535	2.2994	38.3699	59.9273	100.868	CK4	C1
87-5	51.1	16.5	20.5	20.59	0.506888	0.035378	5.59893	0.101655	2.23464	38.7051	57.735	73.917	CK4	C1
89-2	47.3	23.9	26.9	40.34	0.453886	0.046513	8.11669	0.250221	2.38669	41.7847	57.1186	67.2869	8-131	C1
89-3	43.8	24.9	25.3	28.44	0.520759	0.022822	3.32875	0.094068	2.30427	38.6939	59.5513	87.2597	8-131	C1
89-5	50.1	20.3	28.6	27.74	0.509464	0.02794	3.36935	0.114771	1.97743	35.1321	56.2855	88.48	8-131	C1
91-2	52.9	16.5	31.7	28.44	0.508466	0.035097	8.38397	0.230958	2.09365	39.3098	53.2602	74.9193	0-508	C1
93-2	45.5	19.9	34.6	30.51	0.480074	0.026862	5.18561	0.22802	1.91358	42.8098	44.6996	102.929	8-47	C1
94-4	50.7	19	28.4	27.17	0.44778	0.031181	7.86604	0.098149	2.88669	35.4085	81.5254	76.5867	3-1	C1
95-5	50.7	18.5	28.8	21.08	0.452324	0.039222	4.9371	0.090238	2.23038	36.8323	60.555	122.801	0-373	C1
96-2	49.2	19.2	28.7	29.09	0.464025	0.026384	4.25574	0.130357	2.51339	39.1809	64.1484	103.812	0-1077	C1
96-3	55.9	15.5	28.6	36.58	0.434178	0.029565	4.15087	0.14212	2.57002	40.2721	63.8163	96.7236	0-1077	C1
96-4	56	14.5	27.5	22.15	0.470311	0.029445	5.82274	0.153435	2.5485	38.7517	65.7648	98.1204	0-1077	C1

## Sheet: Table S2
Chromosome	SNP_Count
13	1485
12	18487
10	23151
11	24292
9	25159
5	25740
8	25792
4	26397
7	27832
1	28170
3	28794
6	29266
2	34721
	319286

## Sheet: Table S3
	Mean	Max	Min	CV	var	SD
DBH	25.7228	40.57	12.26	20.6598	28.2414	5.31426
BWD	0.490762	0.673517	0.369337	9.42043	0.00213738	0.0462318
CI	0.0345369	0.066205	0.01926	19.1159	4.35869e-05	0.00660204
TKA	5.61199	9.9983	2.11348	21.8737	1.50688	1.22755
KI	0.181049	0.452018	0.066784	33.0914	0.0035894	0.0599116
FL	2.19661	3.24277	1.50043	9.6068	0.0445312	0.211024
FW	38.2993	47.0845	28.1096	6.4721	6.1443	2.47877
FLWR	57.5717	94.9051	41.5639	11.4361	43.3486	6.58397
PFF	89.6177	170.69	49.3635	20.1111	324.832	18.0231
CC	52.4792	65.9	38.8	9.88019	26.8847	5.18504
HC	16.2277	31	4.23	31.3966	25.9584	5.09494
LC	29.0513	35.4	18.7	9.01782	6.86333	2.6198

## Sheet: Table S4
Trait	Chr	Pos	ID	Allele A	Allele B	P value	MAF	effect size	effect size^2	Variance of phenotype	PVE	Annotion
BWD	10	1134753282	S10_1134753282	G	A	4.49529e-07	0.104412	-0.0297838	0.000887072	0.0023365	7.10037	PR;EFF=INTRON(MODIFIER||||Pel10G118600|protein_coding|CODING|Pel10G118600.1|3|WARNING_TRANSCRIPT_MULTIPLE_STOP_CODONS)
DBH	9	1539752031	S9_1539752031	T	C	1.09389e-06	0.0573529	-4.61809	21.3268	26.3795	8.74164	PR;EFF=INTERGENIC(MODIFIER||||||||)
CI	1	514243632	S1_514243632	T	G	3.50064e-07	0.0676471	0.00533704	2.8484e-05	4.7686e-05	7.53476	PR;EFF=INTERGENIC(MODIFIER||||||||)
CI	6	1561294865	S6_1561294865	T	G	4.68231e-07	0.0544118	0.0062874	3.95314e-05	4.7686e-05	8.53054	PR;EFF=DOWNSTREAM(MODIFIER||20||Pel6G359100|protein_coding|CODING|Pel6G359100.1|)
FL	1	641460596	S1_641460596	G	A	1.07282e-06	0.120588	-0.129481	0.0167654	0.0467655	7.60355	PR;EFF=INTRON(MODIFIER||||Pel1G156900|protein_coding|CODING|Pel1G156900.1|3|WARNING_TRANSCRIPT_MULTIPLE_STOP_CODONS)
FW	3	464459931	S3_464459931	G	A	1.81274e-08	0.0558823	-2.09629	4.39442	6.42962	7.21187	PR;EFF=INTERGENIC(MODIFIER||||||||)
FW	3	1672393488	S3_1672393488	T	G	8.09203e-08	0.370588	-0.659679	0.435177	6.42962	3.15745	PR;EFF=INTERGENIC(MODIFIER||||||||)
FLWR	1	641460596	S1_641460596	G	A	1.26857e-09	0.120588	-4.11069	16.8978	45.09	7.94834	PR;EFF=INTRON(MODIFIER||||Pel1G156900|protein_coding|CODING|Pel1G156900.1|3|WARNING_TRANSCRIPT_MULTIPLE_STOP_CODONS)
FLWR	10	529595702	S10_529595702	G	A	2.22454e-09	0.0529412	-5.75759	33.1499	45.09	7.37229	PR;EFF=INTRON(MODIFIER||||Pel10G118600|protein_coding|CODING|Pel10G118600.1|3|WARNING_TRANSCRIPT_MULTIPLE_STOP_CODONS)
FLWR	10	1108242755	S10_1108242755	A	T	1.60996e-08	0.0514706	-5.42033	29.3799	45.09	6.36225	PR;EFF=INTERGENIC(MODIFIER||||||||)
CC	1	450199064	S1_450199064	A	C	4.71916e-07	0.280882	1.26228	1.59336	6.66195	9.66197	PR;EFF=SYNONYMOUS_CODING(LOW||ctG/ctG|L218|Pel1G113000|protein_coding|CODING|Pel1G113000.1|3|WARNING_REF_DOES_NOT_MATCH_GENOME)
CC	1	450199241	S1_450199241	C	T	1.32888e-06	0.285294	1.21595	1.47853	6.66195	9.05066	PR;EFF=INTRON(MODIFIER||||Pel1G113000|protein_coding|CODING|Pel1G113000.1|2)
CC	11	1228861206	S11_1228861206	A	C	1.36401e-06	0.0647058	-1.81487	3.29375	6.66195	5.98426	PR;EFF=NON_SYNONYMOUS_CODING(MODERATE|MISSENSE|tTg/tGg|L138W|Pel11G293900|protein_coding|CODING|Pel11G293900.1|3)
PFF	7	278789616	S7_278789616	A	G	1.11277e-06	0.0794118	-12.6017	158.803	347.495	6.68176	PR;EFF=INTRON(MODIFIER||||Pel7G069900|protein_coding|CODING|Pel7G069900.1|1)
PFF	7	537786003	S7_537786003	T	C	1.28146e-06	0.114706	-11.0457	122.006	347.495	7.13079	PR;EFF=INTERGENIC(MODIFIER||||||||)

## Sheet: Table S5
Phenotype	SNP_Group	Model_1	Model_2	Mean_1	Mean_2	Difference	P_value	Significance
BWD	100000	GBLUP	BR	0.0182923	0.178485	-0.160193	0.00186663	**
BWD	100000	GBLUP	BL	0.0182923	0.172703	-0.154411	0.0010872	**
BWD	100000	GBLUP	BC	0.0182923	0.171083	-0.152791	0.015719	*
BWD	100000	GBLUP	BB	0.0182923	0.125416	-0.107124	0.0593247	ns
BWD	100000	GBLUP	BA	0.0182923	0.140509	-0.122216	0.00638164	**
BWD	100000	BR	BL	0.178485	0.172703	0.00578203	0.907936	ns
BWD	100000	BR	BC	0.178485	0.171083	0.00740219	0.908345	ns
BWD	100000	BR	BB	0.178485	0.125416	0.0530688	0.403101	ns
BWD	100000	BR	BA	0.178485	0.140509	0.0379765	0.462339	ns
BWD	100000	BL	BC	0.172703	0.171083	0.00162017	0.979145	ns
BWD	100000	BL	BB	0.172703	0.125416	0.0472868	0.438402	ns
BWD	100000	BL	BA	0.172703	0.140509	0.0321945	0.507478	ns
BWD	100000	BC	BB	0.171083	0.125416	0.0456666	0.531122	ns
BWD	100000	BC	BA	0.171083	0.140509	0.0305743	0.62873	ns
BWD	100000	BB	BA	0.125416	0.140509	-0.0150923	0.806217	ns
BWD	All_SNPs	GBLUP	BR	0.0125533	0.129321	-0.116768	0.0164349	*
BWD	All_SNPs	GBLUP	BL	0.0125533	0.132614	-0.12006	0.0194953	*
BWD	All_SNPs	GBLUP	BC	0.0125533	0.101537	-0.0889836	0.05331	ns
BWD	All_SNPs	GBLUP	BB	0.0125533	0.115273	-0.102719	0.0306107	*
BWD	All_SNPs	GBLUP	BA	0.0125533	0.101358	-0.088805	0.0536498	ns
BWD	All_SNPs	BR	BL	0.129321	0.132614	-0.00329252	0.955373	ns
BWD	All_SNPs	BR	BC	0.129321	0.101537	0.0277843	0.628059	ns
BWD	All_SNPs	BR	BB	0.129321	0.115273	0.0140486	0.806187	ns
BWD	All_SNPs	BR	BA	0.129321	0.101358	0.0279628	0.625822	ns
BWD	All_SNPs	BL	BC	0.132614	0.101537	0.0310768	0.600238	ns
BWD	All_SNPs	BL	BB	0.132614	0.115273	0.0173411	0.769541	ns
BWD	All_SNPs	BL	BA	0.132614	0.101358	0.0312554	0.598118	ns
BWD	All_SNPs	BC	BB	0.101537	0.115273	-0.0137357	0.811197	ns
BWD	All_SNPs	BC	BA	0.101537	0.101358	0.000178574	0.997518	ns
BWD	All_SNPs	BB	BA	0.115273	0.101358	0.0139143	0.80877	ns
CC	100000	GBLUP	BR	0.0418763	0.0139993	0.027877	0.190777	ns
CC	100000	GBLUP	BL	0.0418763	0.0106552	0.0312211	0.237719	ns
CC	100000	GBLUP	BC	0.0418763	0.00241489	0.0394614	0.236031	ns
CC	100000	GBLUP	BB	0.0418763	-0.000936246	0.0428126	0.0831664	ns
CC	100000	GBLUP	BA	0.0418763	0.00976792	0.0321084	0.143851	ns
CC	100000	BR	BL	0.0139993	0.0106552	0.00334405	0.916909	ns
CC	100000	BR	BC	0.0139993	0.00241489	0.0115844	0.757182	ns
CC	100000	BR	BB	0.0139993	-0.000936246	0.0149355	0.619022	ns
CC	100000	BR	BA	0.0139993	0.00976792	0.00423135	0.882044	ns
CC	100000	BL	BC	0.0106552	0.00241489	0.00824034	0.837975	ns
CC	100000	BL	BB	0.0106552	-0.000936246	0.0115915	0.729899	ns
CC	100000	BL	BA	0.0106552	0.00976792	0.000887306	0.978063	ns
CC	100000	BC	BB	0.00241489	-0.000936246	0.00335114	0.93092	ns
CC	100000	BC	BA	0.00241489	0.00976792	-0.00735303	0.845027	ns
CC	100000	BB	BA	-0.000936246	0.00976792	-0.0107042	0.723206	ns
CC	All_SNPs	GBLUP	BR	0.0322708	0.0714401	-0.0391693	0.0613319	ns
CC	All_SNPs	GBLUP	BL	0.0322708	0.054129	-0.0218582	0.39672	ns
CC	All_SNPs	GBLUP	BC	0.0322708	0.0161505	0.0161203	0.606068	ns
CC	All_SNPs	GBLUP	BB	0.0322708	0.0329817	-0.000710871	0.984381	ns
CC	All_SNPs	GBLUP	BA	0.0322708	0.0437492	-0.0114784	0.524657	ns
CC	All_SNPs	BR	BL	0.0714401	0.054129	0.0173111	0.579739	ns
CC	All_SNPs	BR	BC	0.0714401	0.0161505	0.0552896	0.138364	ns
CC	All_SNPs	BR	BB	0.0714401	0.0329817	0.0384584	0.350769	ns
CC	All_SNPs	BR	BA	0.0714401	0.0437492	0.0276909	0.286999	ns
CC	All_SNPs	BL	BC	0.054129	0.0161505	0.0379785	0.342442	ns
CC	All_SNPs	BL	BB	0.054129	0.0329817	0.0211473	0.629684	ns
CC	All_SNPs	BL	BA	0.054129	0.0437492	0.0103798	0.734397	ns
CC	All_SNPs	BC	BB	0.0161505	0.0329817	-0.0168312	0.721413	ns
CC	All_SNPs	BC	BA	0.0161505	0.0437492	-0.0275987	0.44064	ns
CC	All_SNPs	BB	BA	0.0329817	0.0437492	-0.0107675	0.788616	ns
CI	100000	GBLUP	BR	0.00494957	0.197315	-0.192365	0.000336062	***
CI	100000	GBLUP	BL	0.00494957	0.19656	-0.191611	0.000347214	***
CI	100000	GBLUP	BC	0.00494957	0.188991	-0.184041	0.000629595	***
CI	100000	GBLUP	BB	0.00494957	0.172166	-0.167216	0.000199011	***
CI	100000	GBLUP	BA	0.00494957	0.20165	-0.1967	0.00037751	***
CI	100000	BR	BL	0.197315	0.19656	0.000754284	0.987796	ns
CI	100000	BR	BC	0.197315	0.188991	0.00832394	0.868984	ns
CI	100000	BR	BB	0.197315	0.172166	0.025149	0.576815	ns
CI	100000	BR	BA	0.197315	0.20165	-0.00433511	0.931292	ns
CI	100000	BL	BC	0.19656	0.188991	0.00756965	0.880791	ns
CI	100000	BL	BB	0.19656	0.172166	0.0243947	0.588338	ns
CI	100000	BL	BA	0.19656	0.20165	-0.00508939	0.919403	ns
CI	100000	BC	BB	0.188991	0.172166	0.0168251	0.715859	ns
CI	100000	BC	BA	0.188991	0.20165	-0.012659	0.805623	ns
CI	100000	BB	BA	0.172166	0.20165	-0.0294841	0.523594	ns
CI	All_SNPs	GBLUP	BR	0.0055427	0.188639	-0.183096	3.77227e-06	***
CI	All_SNPs	GBLUP	BL	0.0055427	0.189955	-0.184413	7.50456e-06	***
CI	All_SNPs	GBLUP	BC	0.0055427	0.148404	-0.142862	0.000322034	***
CI	All_SNPs	GBLUP	BB	0.0055427	0.178847	-0.173305	0.000231565	***
CI	All_SNPs	GBLUP	BA	0.0055427	0.182529	-0.176986	8.53149e-06	***
CI	All_SNPs	BR	BL	0.188639	0.189955	-0.00131652	0.9621	ns
CI	All_SNPs	BR	BC	0.188639	0.148404	0.0402346	0.217338	ns
CI	All_SNPs	BR	BB	0.188639	0.178847	0.00979154	0.781705	ns
CI	All_SNPs	BR	BA	0.188639	0.182529	0.00611023	0.823187	ns
CI	All_SNPs	BL	BC	0.189955	0.148404	0.0415511	0.217015	ns
CI	All_SNPs	BL	BB	0.189955	0.178847	0.0111081	0.759513	ns
CI	All_SNPs	BL	BA	0.189955	0.182529	0.00742675	0.795044	ns
CI	All_SNPs	BC	BB	0.148404	0.178847	-0.0304431	0.443696	ns
CI	All_SNPs	BC	BA	0.148404	0.182529	-0.0341244	0.302741	ns
CI	All_SNPs	BB	BA	0.178847	0.182529	-0.00368131	0.918455	ns
DBH	100000	GBLUP	BR	0.10566	0.135624	-0.0299638	0.251206	ns
DBH	100000	GBLUP	BL	0.10566	0.15528	-0.0496202	0.159044	ns
DBH	100000	GBLUP	BC	0.10566	0.155807	-0.0501476	0.00868559	**
DBH	100000	GBLUP	BB	0.10566	0.14425	-0.0385898	0.0482281	*
DBH	100000	GBLUP	BA	0.10566	0.154419	-0.0487596	0.224453	ns
DBH	100000	BR	BL	0.135624	0.15528	-0.0196564	0.633834	ns
DBH	100000	BR	BC	0.135624	0.155807	-0.0201838	0.492444	ns
DBH	100000	BR	BB	0.135624	0.14425	-0.00862599	0.775256	ns
DBH	100000	BR	BA	0.135624	0.154419	-0.0187958	0.679613	ns
DBH	100000	BL	BC	0.15528	0.155807	-0.000527393	0.988422	ns
DBH	100000	BL	BB	0.15528	0.14425	0.0110304	0.766865	ns
DBH	100000	BL	BA	0.15528	0.154419	0.000860598	0.9863	ns
DBH	100000	BC	BB	0.155807	0.14425	0.0115578	0.615478	ns
DBH	100000	BC	BA	0.155807	0.154419	0.00138799	0.97309	ns
DBH	100000	BB	BA	0.14425	0.154419	-0.0101698	0.808211	ns
DBH	All_SNPs	GBLUP	BR	0.104958	0.232608	-0.127651	0.00906908	**
DBH	All_SNPs	GBLUP	BL	0.104958	0.219107	-0.11415	0.00682975	**
DBH	All_SNPs	GBLUP	BC	0.104958	0.216061	-0.111104	0.00313419	**
DBH	All_SNPs	GBLUP	BB	0.104958	0.238655	-0.133698	0.00390511	**
DBH	All_SNPs	GBLUP	BA	0.104958	0.245404	-0.140447	0.00425408	**
DBH	All_SNPs	BR	BL	0.232608	0.219107	0.0135008	0.792558	ns
DBH	All_SNPs	BR	BC	0.232608	0.216061	0.0165467	0.732217	ns
DBH	All_SNPs	BR	BB	0.232608	0.238655	-0.0060471	0.908525	ns
DBH	All_SNPs	BR	BA	0.232608	0.245404	-0.0127961	0.813488	ns
DBH	All_SNPs	BL	BC	0.219107	0.216061	0.00304597	0.944242	ns
DBH	All_SNPs	BL	BB	0.219107	0.238655	-0.0195479	0.686819	ns
DBH	All_SNPs	BL	BA	0.219107	0.245404	-0.0262968	0.601072	ns
DBH	All_SNPs	BC	BB	0.216061	0.238655	-0.0225938	0.618015	ns
DBH	All_SNPs	BC	BA	0.216061	0.245404	-0.0293428	0.534809	ns
DBH	All_SNPs	BB	BA	0.238655	0.245404	-0.00674896	0.895694	ns
FL	100000	GBLUP	BR	0.0118126	0.262536	-0.250724	1.04765e-05	***
FL	100000	GBLUP	BL	0.0118126	0.255837	-0.244024	2.16212e-05	***
FL	100000	GBLUP	BC	0.0118126	0.214535	-0.202722	0.000560075	***
FL	100000	GBLUP	BB	0.0118126	0.249847	-0.238034	1.92021e-06	***
FL	100000	GBLUP	BA	0.0118126	0.285197	-0.273384	1.06073e-06	***
FL	100000	BR	BL	0.262536	0.255837	0.00669989	0.874225	ns
FL	100000	BR	BC	0.262536	0.214535	0.0480018	0.334633	ns
FL	100000	BR	BB	0.262536	0.249847	0.0126895	0.729647	ns
FL	100000	BR	BA	0.262536	0.285197	-0.0226601	0.549127	ns
FL	100000	BL	BC	0.255837	0.214535	0.041302	0.414838	ns
FL	100000	BL	BB	0.255837	0.249847	0.00598961	0.875354	ns
FL	100000	BL	BA	0.255837	0.285197	-0.02936	0.456527	ns
FL	100000	BC	BB	0.214535	0.249847	-0.0353123	0.443257	ns
FL	100000	BC	BA	0.214535	0.285197	-0.070662	0.142023	ns
FL	100000	BB	BA	0.249847	0.285197	-0.0353496	0.289304	ns
FL	All_SNPs	GBLUP	BR	0.0158656	0.251245	-0.23538	2.30619e-05	***
FL	All_SNPs	GBLUP	BL	0.0158656	0.263993	-0.248127	1.28034e-05	***
FL	All_SNPs	GBLUP	BC	0.0158656	0.230993	-0.215128	0.000688427	***
FL	All_SNPs	GBLUP	BB	0.0158656	0.23231	-0.216444	0.00024017	***
FL	All_SNPs	GBLUP	BA	0.0158656	0.290653	-0.274787	1.35613e-06	***
FL	All_SNPs	BR	BL	0.251245	0.263993	-0.0127472	0.761712	ns
FL	All_SNPs	BR	BC	0.251245	0.230993	0.0202523	0.701206	ns
FL	All_SNPs	BR	BB	0.251245	0.23231	0.0189358	0.69389	ns
FL	All_SNPs	BR	BA	0.251245	0.290653	-0.0394075	0.318722	ns
FL	All_SNPs	BL	BC	0.263993	0.230993	0.0329994	0.530871	ns
FL	All_SNPs	BL	BB	0.263993	0.23231	0.0316829	0.508719	ns
FL	All_SNPs	BL	BA	0.263993	0.290653	-0.0266604	0.491386	ns
FL	All_SNPs	BC	BB	0.230993	0.23231	-0.00131649	0.981627	ns
FL	All_SNPs	BC	BA	0.230993	0.290653	-0.0596598	0.24409	ns
FL	All_SNPs	BB	BA	0.23231	0.290653	-0.0583433	0.206827	ns
FLWR	100000	GBLUP	BR	0.0483273	0.217333	-0.169006	2.88213e-05	***
FLWR	100000	GBLUP	BL	0.0483273	NA	NA	3.29415e-06	***
FLWR	100000	GBLUP	BC	0.0483273	0.258917	-0.210589	4.07084e-06	***
FLWR	100000	GBLUP	BB	0.0483273	0.245192	-0.196864	1.41084e-06	***
FLWR	100000	GBLUP	BA	0.0483273	0.236052	-0.187725	1.43915e-05	***
FLWR	100000	BR	BL	0.217333	NA	NA	0.864642	ns
FLWR	100000	BR	BC	0.217333	0.258917	-0.0415836	0.190505	ns
FLWR	100000	BR	BB	0.217333	0.245192	-0.0278586	0.334526	ns
FLWR	100000	BR	BA	0.217333	0.236052	-0.0187189	0.555637	ns
FLWR	100000	BL	BC	NA	0.258917	NA	0.0938397	ns
FLWR	100000	BL	BB	NA	0.245192	NA	0.174019	ns
FLWR	100000	BL	BA	NA	0.236052	NA	0.394593	ns
FLWR	100000	BC	BB	0.258917	0.245192	0.013725	0.626601	ns
FLWR	100000	BC	BA	0.258917	0.236052	0.0228647	0.468268	ns
FLWR	100000	BB	BA	0.245192	0.236052	0.0091397	0.751274	ns
FLWR	All_SNPs	GBLUP	BR	0.0516949	0.241072	-0.189377	0.000118083	***
FLWR	All_SNPs	GBLUP	BL	0.0516949	NA	NA	0.00221209	**
FLWR	All_SNPs	GBLUP	BC	0.0516949	0.252185	-0.20049	0.000120053	***
FLWR	All_SNPs	GBLUP	BB	0.0516949	0.248372	-0.196677	0.00069183	***
FLWR	All_SNPs	GBLUP	BA	0.0516949	0.228514	-0.176819	4.58849e-05	***
FLWR	All_SNPs	BR	BL	0.241072	NA	NA	0.423437	ns
FLWR	All_SNPs	BR	BC	0.241072	0.252185	-0.0111129	0.798115	ns
FLWR	All_SNPs	BR	BB	0.241072	0.248372	-0.00730046	0.882826	ns
FLWR	All_SNPs	BR	BA	0.241072	0.228514	0.012558	0.745453	ns
FLWR	All_SNPs	BL	BC	NA	0.252185	NA	0.311195	ns
FLWR	All_SNPs	BL	BB	NA	0.248372	NA	0.40563	ns
FLWR	All_SNPs	BL	BA	NA	0.228514	NA	0.571788	ns
FLWR	All_SNPs	BC	BB	0.252185	0.248372	0.00381243	0.93996	ns
FLWR	All_SNPs	BC	BA	0.252185	0.228514	0.0236709	0.556605	ns
FLWR	All_SNPs	BB	BA	0.248372	0.228514	0.0198585	0.671288	ns
FW	100000	GBLUP	BR	0.0232438	0.210055	-0.186811	2.75244e-06	***
FW	100000	GBLUP	BL	0.0232438	0.225571	-0.202327	8.69612e-07	***
FW	100000	GBLUP	BC	0.0232438	0.306042	-0.282798	1.14136e-07	***
FW	100000	GBLUP	BB	0.0232438	0.309044	-0.2858	1.85737e-08	***
FW	100000	GBLUP	BA	0.0232438	0.208467	-0.185224	1.23713e-05	***
FW	100000	BR	BL	0.210055	0.225571	-0.0155165	0.541098	ns
FW	100000	BR	BC	0.210055	0.306042	-0.0959873	0.00175664	**
FW	100000	BR	BB	0.210055	0.309044	-0.0989891	0.000623618	***
FW	100000	BR	BA	0.210055	0.208467	0.00158744	0.955647	ns
FW	100000	BL	BC	0.225571	0.306042	-0.0804708	0.00547991	**
FW	100000	BL	BB	0.225571	0.309044	-0.0834726	0.00199943	**
FW	100000	BL	BA	0.225571	0.208467	0.0171039	0.542216	ns
FW	100000	BC	BB	0.306042	0.309044	-0.0030018	0.903606	ns
FW	100000	BC	BA	0.306042	0.208467	0.0975747	0.00320575	**
FW	100000	BB	BA	0.309044	0.208467	0.100576	0.00155243	**
FW	All_SNPs	GBLUP	BR	0.0204666	0.159743	-0.139277	0.00436922	**
FW	All_SNPs	GBLUP	BL	0.0204666	0.17363	-0.153163	0.000697694	***
FW	All_SNPs	GBLUP	BC	0.0204666	0.256634	-0.236168	4.74002e-05	***
FW	All_SNPs	GBLUP	BB	0.0204666	0.263082	-0.242616	2.20949e-05	***
FW	All_SNPs	GBLUP	BA	0.0204666	0.1667	-0.146234	0.00238241	**
FW	All_SNPs	BR	BL	0.159743	0.17363	-0.0138864	0.774754	ns
FW	All_SNPs	BR	BC	0.159743	0.256634	-0.0968907	0.0645492	ns
FW	All_SNPs	BR	BB	0.159743	0.263082	-0.103339	0.0446316	*
FW	All_SNPs	BR	BA	0.159743	0.1667	-0.00695671	0.892684	ns
FW	All_SNPs	BL	BC	0.17363	0.256634	-0.0830043	0.0785545	ns
FW	All_SNPs	BL	BB	0.17363	0.263082	-0.0894526	0.0516602	ns
FW	All_SNPs	BL	BA	0.17363	0.1667	0.0069297	0.88283	ns
FW	All_SNPs	BC	BB	0.256634	0.263082	-0.00644823	0.886286	ns
FW	All_SNPs	BC	BA	0.256634	0.1667	0.089934	0.0760891	ns
FW	All_SNPs	BB	BA	0.263082	0.1667	0.0963823	0.0522473	ns
HC	100000	GBLUP	BR	0.0128353	0.0869685	-0.0741332	0.0279259	*
HC	100000	GBLUP	BL	0.0128353	NA	NA	0.0142985	*
HC	100000	GBLUP	BC	0.0128353	0.0715411	-0.0587059	0.0510986	ns
HC	100000	GBLUP	BB	0.0128353	0.0707342	-0.0578989	0.110811	ns
HC	100000	GBLUP	BA	0.0128353	0.0905805	-0.0777452	0.00283104	**
HC	100000	BR	BL	0.0869685	NA	NA	0.924592	ns
HC	100000	BR	BC	0.0869685	0.0715411	0.0154274	0.693513	ns
HC	100000	BR	BB	0.0869685	0.0707342	0.0162343	0.712142	ns
HC	100000	BR	BA	0.0869685	0.0905805	-0.00361195	0.917174	ns
HC	100000	BL	BC	NA	0.0715411	NA	0.604558	ns
HC	100000	BL	BB	NA	0.0707342	NA	0.635896	ns
HC	100000	BL	BA	NA	0.0905805	NA	0.999647	ns
HC	100000	BC	BB	0.0715411	0.0707342	0.00080698	0.984848	ns
HC	100000	BC	BA	0.0715411	0.0905805	-0.0190393	0.56435	ns
HC	100000	BB	BA	0.0707342	0.0905805	-0.0198463	0.608672	ns
HC	All_SNPs	GBLUP	BR	0.0158892	0.135951	-0.120061	4.37464e-05	***
HC	All_SNPs	GBLUP	BL	0.0158892	NA	NA	0.000881147	***
HC	All_SNPs	GBLUP	BC	0.0158892	0.131243	-0.115354	0.0244288	*
HC	All_SNPs	GBLUP	BB	0.0158892	0.146685	-0.130796	0.0164122	*
HC	All_SNPs	GBLUP	BA	0.0158892	0.16406	-0.14817	5.64196e-05	***
HC	All_SNPs	BR	BL	0.135951	NA	NA	0.816326	ns
HC	All_SNPs	BR	BC	0.135951	0.131243	0.00470766	0.919822	ns
HC	All_SNPs	BR	BB	0.135951	0.146685	-0.0107341	0.824714	ns
HC	All_SNPs	BR	BA	0.135951	0.16406	-0.0281089	0.303745	ns
HC	All_SNPs	BL	BC	NA	0.131243	NA	0.975001	ns
HC	All_SNPs	BL	BB	NA	0.146685	NA	0.734954	ns
HC	All_SNPs	BL	BA	NA	0.16406	NA	0.258869	ns
HC	All_SNPs	BC	BB	0.131243	0.146685	-0.0154418	0.805092	ns
HC	All_SNPs	BC	BA	0.131243	0.16406	-0.0328166	0.502232	ns
HC	All_SNPs	BB	BA	0.146685	0.16406	-0.0173748	0.729192	ns
KI	100000	GBLUP	BR	0.00637245	0.0808466	-0.0744741	0.0745424	ns
KI	100000	GBLUP	BL	0.00637245	0.0910846	-0.0847121	0.0177551	*
KI	100000	GBLUP	BC	0.00637245	NA	NA	0.000157962	***
KI	100000	GBLUP	BB	0.00637245	NA	NA	0.000566814	***
KI	100000	GBLUP	BA	0.00637245	0.0936518	-0.0872793	0.0268353	*
KI	100000	BR	BL	0.0808466	0.0910846	-0.010238	0.830575	ns
KI	100000	BR	BC	0.0808466	NA	NA	0.0271531	*
KI	100000	BR	BB	0.0808466	NA	NA	0.103575	ns
KI	100000	BR	BA	0.0808466	0.0936518	-0.0128052	0.799056	ns
KI	100000	BL	BC	0.0910846	NA	NA	0.0218326	*
KI	100000	BL	BB	0.0910846	NA	NA	0.103537	ns
KI	100000	BL	BA	0.0910846	0.0936518	-0.00256721	0.954268	ns
KI	100000	BC	BB	NA	NA	NA	0.422548	ns
KI	100000	BC	BA	NA	0.0936518	NA	0.0343945	*
KI	100000	BB	BA	NA	0.0936518	NA	0.139818	ns
KI	All_SNPs	GBLUP	BR	0.00404193	0.0610129	-0.056971	0.155686	ns
KI	All_SNPs	GBLUP	BL	0.00404193	0.0641748	-0.0601328	0.182669	ns
KI	All_SNPs	GBLUP	BC	0.00404193	NA	NA	5.90756e-05	***
KI	All_SNPs	GBLUP	BB	0.00404193	NA	NA	4.7898e-05	***
KI	All_SNPs	GBLUP	BA	0.00404193	0.0741513	-0.0701094	0.0771762	ns
KI	All_SNPs	BR	BL	0.0610129	0.0641748	-0.00316186	0.955251	ns
KI	All_SNPs	BR	BC	0.0610129	NA	NA	0.00830682	**
KI	All_SNPs	BR	BB	0.0610129	NA	NA	0.00673363	**
KI	All_SNPs	BR	BA	0.0610129	0.0741513	-0.0131384	0.799102	ns
KI	All_SNPs	BL	BC	0.0641748	NA	NA	0.0172046	*
KI	All_SNPs	BL	BB	0.0641748	NA	NA	0.01434	*
KI	All_SNPs	BL	BA	0.0641748	0.0741513	-0.00997655	0.85684	ns
KI	All_SNPs	BC	BB	NA	NA	NA	0.892681	ns
KI	All_SNPs	BC	BA	NA	0.0741513	NA	0.0125201	*
KI	All_SNPs	BB	BA	NA	0.0741513	NA	0.0100663	*
LC	100000	GBLUP	BR	0.00549089	0.0493536	-0.0438627	0.0454398	*
LC	100000	GBLUP	BL	0.00549089	0.0219999	-0.016509	0.36638	ns
LC	100000	GBLUP	BC	0.00549089	0.0243435	-0.0188526	0.672358	ns
LC	100000	GBLUP	BB	0.00549089	0.0151784	-0.00968755	0.778975	ns
LC	100000	GBLUP	BA	0.00549089	0.0263977	-0.0209068	0.219757	ns
LC	100000	BR	BL	0.0493536	0.0219999	0.0273537	0.300647	ns
LC	100000	BR	BC	0.0493536	0.0243435	0.0250101	0.604799	ns
LC	100000	BR	BB	0.0493536	0.0151784	0.0341752	0.389047	ns
LC	100000	BR	BA	0.0493536	0.0263977	0.0229559	0.364748	ns
LC	100000	BL	BC	0.0219999	0.0243435	-0.00234359	0.96064	ns
LC	100000	BL	BB	0.0219999	0.0151784	0.00682147	0.8592	ns
LC	100000	BL	BA	0.0219999	0.0263977	-0.0043978	0.853698	ns
LC	100000	BC	BB	0.0243435	0.0151784	0.00916506	0.868711	ns
LC	100000	BC	BA	0.0243435	0.0263977	-0.00205421	0.96512	ns
LC	100000	BB	BA	0.0151784	0.0263977	-0.0112193	0.766932	ns
LC	All_SNPs	GBLUP	BR	0.000772486	-0.0632857	0.0640582	0.0423942	*
LC	All_SNPs	GBLUP	BL	0.000772486	-0.0482541	0.0490265	0.0973016	ns
LC	All_SNPs	GBLUP	BC	0.000772486	-0.0216815	0.0224539	0.54374	ns
LC	All_SNPs	GBLUP	BB	0.000772486	-0.0494092	0.0501817	0.0354421	*
LC	All_SNPs	GBLUP	BA	0.000772486	-0.068311	0.0690835	0.0405873	*
LC	All_SNPs	BR	BL	-0.0632857	-0.0482541	-0.0150316	0.696373	ns
LC	All_SNPs	BR	BC	-0.0632857	-0.0216815	-0.0416042	0.365526	ns
LC	All_SNPs	BR	BB	-0.0632857	-0.0494092	-0.0138765	0.687209	ns
LC	All_SNPs	BR	BA	-0.0632857	-0.068311	0.0050253	0.900512	ns
LC	All_SNPs	BL	BC	-0.0482541	-0.0216815	-0.0265726	0.557287	ns
LC	All_SNPs	BL	BB	-0.0482541	-0.0494092	0.00115513	0.972799	ns
LC	All_SNPs	BL	BA	-0.0482541	-0.068311	0.0200569	0.615299	ns
LC	All_SNPs	BC	BB	-0.0216815	-0.0494092	0.0277277	0.509325	ns
LC	All_SNPs	BC	BA	-0.0216815	-0.068311	0.0466295	0.323178	ns
LC	All_SNPs	BB	BA	-0.0494092	-0.068311	0.0189018	0.599888	ns
PFF	100000	GBLUP	BR	0.0150116	-0.00163613	0.0166477	0.565045	ns
PFF	100000	GBLUP	BL	0.0150116	NA	NA	0.815541	ns
PFF	100000	GBLUP	BC	0.0150116	0.178676	-0.163664	1.22099e-05	***
PFF	100000	GBLUP	BB	0.0150116	0.17199	-0.156979	0.000346399	***
PFF	100000	GBLUP	BA	0.0150116	0.0582015	-0.0431899	0.142356	ns
PFF	100000	BR	BL	-0.00163613	NA	NA	0.578587	ns
PFF	100000	BR	BC	-0.00163613	0.178676	-0.180312	6.7387e-05	***
PFF	100000	BR	BB	-0.00163613	0.17199	-0.173627	0.000360232	***
PFF	100000	BR	BA	-0.00163613	0.0582015	-0.0598376	0.13959	ns
PFF	100000	BL	BC	NA	0.178676	NA	0.00185348	**
PFF	100000	BL	BB	NA	0.17199	NA	0.00406765	**
PFF	100000	BL	BA	NA	0.0582015	NA	0.427694	ns
PFF	100000	BC	BB	0.178676	0.17199	0.00668564	0.846536	ns
PFF	100000	BC	BA	0.178676	0.0582015	0.120475	0.00206994	**
PFF	100000	BB	BA	0.17199	0.0582015	0.113789	0.00909525	**
PFF	All_SNPs	GBLUP	BR	0.0150186	-0.0245456	0.0395642	0.124928	ns
PFF	All_SNPs	GBLUP	BL	0.0150186	NA	NA	0.825434	ns
PFF	All_SNPs	GBLUP	BC	0.0150186	0.0881949	-0.0731763	0.084785	ns
PFF	All_SNPs	GBLUP	BB	0.0150186	0.0200355	-0.0050169	0.900915	ns
PFF	All_SNPs	GBLUP	BA	0.0150186	0.0258621	-0.0108435	0.724116	ns
PFF	All_SNPs	BR	BL	-0.0245456	NA	NA	0.305091	ns
PFF	All_SNPs	BR	BC	-0.0245456	0.0881949	-0.11274	0.0227675	*
PFF	All_SNPs	BR	BB	-0.0245456	0.0200355	-0.0445811	0.344319	ns
PFF	All_SNPs	BR	BA	-0.0245456	0.0258621	-0.0504077	0.200574	ns
PFF	All_SNPs	BL	BC	NA	0.0881949	NA	0.251618	ns
PFF	All_SNPs	BL	BB	NA	0.0200355	NA	0.945393	ns
PFF	All_SNPs	BL	BA	NA	0.0258621	NA	0.967907	ns
PFF	All_SNPs	BC	BB	0.0881949	0.0200355	0.0681594	0.226532	ns
PFF	All_SNPs	BC	BA	0.0881949	0.0258621	0.0623328	0.212336	ns
PFF	All_SNPs	BB	BA	0.0200355	0.0258621	-0.00582659	0.907144	ns
TKA	100000	GBLUP	BR	0.0299716	0.191619	-0.161647	0.000112344	***
TKA	100000	GBLUP	BL	0.0299716	0.196677	-0.166706	0.000253244	***
TKA	100000	GBLUP	BC	0.0299716	0.262892	-0.232921	7.52954e-06	***
TKA	100000	GBLUP	BB	0.0299716	0.287681	-0.25771	6.92215e-05	***
TKA	100000	GBLUP	BA	0.0299716	0.203059	-0.173087	8.36893e-05	***
TKA	100000	BR	BL	0.191619	0.196677	-0.00505881	0.895469	ns
TKA	100000	BR	BC	0.191619	0.262892	-0.0712736	0.0607674	ns
TKA	100000	BR	BB	0.191619	0.287681	-0.0960628	0.0480346	*
TKA	100000	BR	BA	0.191619	0.203059	-0.0114401	0.752592	ns
TKA	100000	BL	BC	0.196677	0.262892	-0.0662147	0.101533	ns
TKA	100000	BL	BB	0.196677	0.287681	-0.0910039	0.0697052	ns
TKA	100000	BL	BA	0.196677	0.203059	-0.00638125	0.870052	ns
TKA	100000	BC	BB	0.262892	0.287681	-0.0247892	0.590464	ns
TKA	100000	BC	BA	0.262892	0.203059	0.0598335	0.11527	ns
TKA	100000	BB	BA	0.287681	0.203059	0.0846227	0.0797524	ns
TKA	All_SNPs	GBLUP	BR	0.0333074	0.200922	-0.167614	0.000141284	***
TKA	All_SNPs	GBLUP	BL	0.0333074	0.200848	-0.167541	0.000269427	***
TKA	All_SNPs	GBLUP	BC	0.0333074	0.253523	-0.220216	2.40145e-05	***
TKA	All_SNPs	GBLUP	BB	0.0333074	0.265319	-0.232011	1.00151e-05	***
TKA	All_SNPs	GBLUP	BA	0.0333074	0.207929	-0.174622	9.29251e-05	***
TKA	All_SNPs	BR	BL	0.200922	0.200848	7.34962e-05	0.998532	ns
TKA	All_SNPs	BR	BC	0.200922	0.253523	-0.0526016	0.188623	ns
TKA	All_SNPs	BR	BB	0.200922	0.265319	-0.0643971	0.1023	ns
TKA	All_SNPs	BR	BA	0.200922	0.207929	-0.0070079	0.853329	ns
TKA	All_SNPs	BL	BC	0.200848	0.253523	-0.0526751	0.206651	ns
TKA	All_SNPs	BL	BB	0.200848	0.265319	-0.0644705	0.117284	ns
TKA	All_SNPs	BL	BA	0.200848	0.207929	-0.00708139	0.858429	ns
TKA	All_SNPs	BC	BB	0.253523	0.265319	-0.0117955	0.761453	ns
TKA	All_SNPs	BC	BA	0.253523	0.207929	0.0455937	0.248525	ns
TKA	All_SNPs	BB	BA	0.265319	0.207929	0.0573892	0.139644	ns
